# Supplementary material for: BARS Influences Neuronal Development by Regulation of Post-Golgi Trafficking
Source: Cells. 2022 Apr 13;11(8):1320. doi: 10.3390/cells11081320 (PMC9026897; doi:10.3390/cells11081320)
Supplement: Supplementary file 1 [file cells-11-01320-s001.zip]

Archive with 1 entries (1 files):
- cells-1580734-supplementary.pdf
